# Supplementary material for: Effect and Mechanism of Theaflavins on Fluoride Transport and Absorption in Caco-2 Cells
Source: Foods. 2023 Apr 1;12(7):1487. doi: 10.3390/foods12071487 (PMC10094491; doi:10.3390/foods12071487)
Supplement: Supplementary file 1 [file foods-12-01487-s001.zip]

Archive with 1 entries (1 files):
- foods-2270438-supplementary.pdf
